# Supplementary material for: NMDA receptor-dependent presynaptic inhibition at the calyx of Held synapse of rat pups
Source: Open Biol. 2017 Jul 26;7(7):170032. doi: 10.1098/rsob.170032 (PMC5541344; doi:10.1098/rsob.170032)
Supplement: Supporting data [file rsob170032supp1.xlsx]

## Sheet: Figure1
Figure 1(c)		NMDA concentration (mM)
ICa inhibition (%)	#	5	20	50	200	500	1000	2000	5000
	1	0.5	1.1	1.1	14.8	13.8	24.9	25.4	26.8
	2	2.1	3.2	7.4	18.8	23.3	29.6	29.2	28
	3	3.4	5	11	20.3	29.3	30.5	32.9	29.3
	4	2	6.6	12.5	21.5	31.9	33.7	37.7	30.5
	5				31.3	32.6	40.8	38.7	39.2
	Mean	2	3.975	8	21.34	26.18	31.9	32.8	30.8
	SEM	0.593015	1.18348	2.53673	2.73434	3.50163	2.63344	2.5	2.2
Figure 1(i)	#	Control	D-AP5	MK-801	7-Clk	1Mg	5Mg
ICa inhibition (%)	1	23.3	3	3.4	3.7	18.9	3.7
	2	29.3	3.1	3.4	2.5	17.6	5.7
	3	31.9	1.5	3	2.5	17.4	4.4
	4	32.6	0	5.9	2.5	18.3	0.6
	5	12.7	-1.7			26.1
	Mean	25.96	1.18	3.925	2.8	19.66	3.6
	SEM	3.69751	0.916188	0.66505	0.3	1.63175	1.08244
Control vs D-AP5
Normality Test (Shapiro-Wilk)			Passed	(P = 0.157)
Equal Variance Test:			Passed	(P = 0.164)
Group Name	N	Missing	Mean	Std Dev	SEM
Control	5	0	25.96	8.268	3.698
D-AP5	5	0	1.18	2.049	0.916
Difference	24.78
t = 6.505 with 8 degrees of freedom.
95 percent two-tailed confidence interval for difference of means: 15.996 to 33.564
Two-tailed P-value = 0.000187
Control vs MK-801
Normality Test (Shapiro-Wilk)			Passed	(P = 0.167)
Equal Variance Test:			Passed	(P = 0.401)
Group Name	N	Missing	Mean	Std Dev	SEM
Control	5	0	25.96	8.268	3.698
MK-801	4	0	7.3	4.885	2.442
Difference	18.66
t = 3.962 with 7 degrees of freedom.
95 percent two-tailed confidence interval for difference of means: 7.524 to 29.796
Two-tailed P-value = 0.00545
Control vs 7-ClK
Normality Test (Shapiro-Wilk)			Passed	(P = 0.089)
Equal Variance Test:			Passed	(P = 0.081)
Group Name	N	Missing	Mean	Std Dev	SEM
Control	5	0	25.96	8.268	3.698
7-ClK	4	0	2.8	0.6	0.3
Difference	23.16
t = 5.513 with 7 degrees of freedom.
95 percent two-tailed confidence interval for difference of means: 13.227 to 33.093
Two-tailed P-value = 0.000894
Control vs 1Mg
Normality Test (Shapiro-Wilk)			Passed	(P = 0.099)
Equal Variance Test:			Passed	(P = 0.257)
Group Name	N	Missing	Mean	Std Dev	SEM
Control	5	0	25.96	8.268	3.698
1Mg	5	0	19.66	3.649	1.632
Difference	6.3
t = 1.559 with 8 degrees of freedom.
95 percent two-tailed confidence interval for difference of means: -3.020 to 15.620
Two-tailed P-value = 0.158
Control vs 5Mg
Normality Test (Shapiro-Wilk)			Passed	(P = 0.198)
Equal Variance Test:			Passed	(P = 0.139)
Group Name	N	Missing	Mean	Std Dev	SEM
Control	5	0	25.96	8.268	3.698
5Mg	4	0	3.6	2.165	1.082
Difference	22.36
t = 5.201 with 7 degrees of freedom.
95 percent two-tailed confidence interval for difference of means: 12.194 to 32.526
Two-tailed P-value = 0.00125

## Sheet: Figure2
Figure 2(d)	#	Control	Zn	Ro	DQP	CIQ
ICa inhibition (%)	1	23.3	29.3	18.8	6.1	33.9
	2	29.3	23.1	20.6	7.3	29.9
	3	31.9	16.1	34.8	13	30
	4	32.6	29.8	20.8	14.8	40.8
	5	12.7			12.5	39.8
	6					36.6
	Mean	24.575	24.575	23.75	10.74	35.1667
	SEM	3.69751	3.20972	3.71068	1.7037	1.92608
Control vs Zn
Normality Test (Shapiro-Wilk)			Passed	(P = 0.111)
Equal Variance Test:			Passed	(P = 0.579)
Group Name	N	Missing	Mean	Std Dev	SEM
Control	5	0	25.96	8.268	3.698
Zn	4	0	24.575	6.419	3.21
Difference	1.385
t = 0.274 with 7 degrees of freedom.
95 percent two-tailed confidence interval for difference of means: -10.562 to 13.332
Two-tailed P-value = 0.792
Control vs Ro 25-6981
Normality Test (Shapiro-Wilk)			Passed	(P = 0.746)
Equal Variance Test:			Passed	(P = 0.536)
Group Name	N	Missing	Mean	Std Dev	SEM
Contorl	5	0	25.96	8.268	3.698
Ro	4	0	23.75	7.421	3.711
Difference	2.21
t = 0.416 with 7 degrees of freedom.
95 percent two-tailed confidence interval for difference of means: -10.347 to 14.767
Two-tailed P-value = 0.690
Control vs DQP 1105
Normality Test (Shapiro-Wilk)			Passed	(P = 0.213)
Equal Variance Test:			Passed	(P = 0.354)
Group Name	N	Missing	Mean	Std Dev	SEM
Control	5	0	25.96	8.268	3.698
DQP	5	0	10.74	3.81	1.704
Difference	15.22
t = 3.739 with 8 degrees of freedom.
95 percent two-tailed confidence interval for difference of means: 5.832 to 24.608
Two-tailed P-value = 0.00572
Control vs CIQ
Normality Test (Shapiro-Wilk)	Passed	(P = 0.217)
Equal Variance Test:	Passed	(P = 0.276)
Group Name	N	Missing	Mean	Std Dev	SEM
Control	5	0	25.96	8.268	3.698
CIQ	6	0	35.167	4.718	1.926
Difference	-9.207
t = -2.325 with 9 degrees of freedom.
95 percent two-tailed confidence interval for difference of means: -18.163 to -0.251
Two-tailed P-value = 0.0451

## Sheet: Figure3
Figure 3(a)	#	Control	GTPgS
ICa inhibition (%)	1	23.3	37.3
	2	29.3	22.5
	3	31.9	37.9
	4	32.6	21.5
	5	12.7	18.5
	Mean	25.96	27.54
	SEM	3.69751	4.16048
Control vs GTPgS
Normality Test (Shapiro-Wilk)			Passed	(P = 0.477)
Equal Variance Test:			Passed	(P = 0.745)
Group Name	N	Missing	Mean	Std Dev	SEM
Control	5	0	25.96	8.268	3.698
D-AP5	5	0	27.54	9.303	4.16
Difference	-1.58
t = -0.284 with 8 degrees of freedom.
95 percent two-tailed confidence interval for difference of means: -14.415 to 11.255
Two-tailed P-value = 0.784
Figure 3(b)	#	Control	AP5+7-ClK
ICa inhibition (%)	1	19.5	6.3
	2	19	8.4
	3	21	5
	4	18	4.5
	Mean	19.375	6.05
	SEM	0.625	0.870345
Normality Test (Shapiro-Wilk)			Passed	(P = 0.448)
Equal Variance Test:			Passed	(P = 0.521)
Group Name	N	Missing	Mean	Std Dev	SEM
Control	4	0	19.375	1.25	0.625
AP5+7-ClK	4	0	6.05	1.741	0.87
Difference	13.325
t = 12.436 with 6 degrees of freedom.
95 percent two-tailed confidence interval for difference of means: 10.703 to 15.947
Two-tailed P-value = 0.0000165
Figure 3(c)	#	Control	BAPTA
ICa inhibition (%)	1	23.3	29.8
	2	29.3	26.5
	3	31.9	34.3
	4	32.6	33.8
	5	12.7
	Mean	25.96	31.1
	SEM	3.69751	1.83439
Normality Test (Shapiro-Wilk)			Passed	(P = 0.219)
Equal Variance Test:			Passed	(P = 0.258)
Group Name	N	Missing	Mean	Std Dev	SEM
Control	5	0	25.96	8.268	3.698
BAPTA	4	0	31.1	3.669	1.834
Difference	-5.14
t = -1.144 with 7 degrees of freedom.
95 percent two-tailed confidence interval for difference of means: -15.761 to 5.481
Two-tailed P-value = 0.290
Figure 3(d)	#	ICa	IBa
Inhibition (%)	1	23.3	21.7
	2	29.3	17.9
	3	31.9	20
	4	32.6	23.2
	5	12.7	23.4
	Mean	25.96	21.24
	SEM	3.69751	1.0347
Normality Test (Shapiro-Wilk)	Passed	(P = 0.187)
Equal Variance Test:	Passed	(P = 0.183)
Group Name	N	Missing	Mean	Std Dev	SEM
ICa	5	0	25.96	8.268	3.698
IBa	5	0	21.24	2.314	1.035
Difference	4.72
t = 1.229 with 8 degrees of freedom.
95 percent two-tailed confidence interval for difference of means: -4.134 to 13.574
Two-tailed P-value = 0.254
Figure 3(e)	#	Control	0 [Na+]o	L-NNA	Staurosporine	AM 251
ICa inhibition (%)	1	23.3	1	39.8	19.8	18
	2	29.3	3.4	33.7	29.8	15.1
	3	31.9	3.5	24.9	20.8	26.5
	4	32.6	6.1	30.1	22.1	28.8
	5	12.7
	Mean	25.96	3.5	32.125	23.125	22.1
	SEM	3.69751	1.04163	3.13166	2.27427	3.29216
Control vs 0 mM [Na+]o
Normality Test (Shapiro-Wilk)			Passed	(P =0.175)
Equal Variance Test:			Passed	(P = 0.130)
Group Name	N	Missing	Mean	Std Dev	SEM
Control	5	0	25.96	8.268	3.698
0 mM [Na+]o	4	0	3.5	2.1	1
Difference	22.46
t = 5.234 with 7 degrees of freedom.
95 percent two-tailed confidence interval for difference of means: 12.313 to 32.607
Two-tailed P-value = 0.00121
Control vs L-NNA
Normality Test (Shapiro-Wilk)			Passed	(P =0.447)
Equal Variance Test:			Passed	(P = 0.517)
Group Name	N	Missing	Mean	Std Dev	SEM
Control	5	0	25.96	8.268	3.698
L-NNA	4	0	32.125	6.263	3.132
Difference	-6.165
t = -1.229 with 7 degrees of freedom.
95 percent two-tailed confidence interval for difference of means: -18.022 to 5.692
Two-tailed P-value = 0.259
Control vs Staurosporine
Normality Test (Shapiro-Wilk)			Passed	(P = 0.168)
Equal Variance Test:			Passed	(P = 0.294)
Group Name	N	Missing	Mean	Std Dev	SEM
Contorl	5	0	25.96	8.268	3.698
Staurosporine	4	0	23.125	4.549	2.274
Difference	2.835
t = 0.610 with 7 degrees of freedom.
95 percent two-tailed confidence interval for difference of means: -8.147 to 13.817
Two-tailed P-value = 0.561
Control vs AM 251
Normality Test (Shapiro-Wilk)			Passed	(P = 0.154)
Equal Variance Test:			Passed	(P = 0.653)
Group Name	N	Missing	Mean	Std Dev	SEM
Control	5	0	25.96	8.268	3.698
AM 251	4	0	22.1	6.584	3.292
Difference	3.86
t = 0.758 with 7 degrees of freedom.
95 percent two-tailed confidence interval for difference of means: -8.183 to 15.903
Two-tailed P-value = 0.473

## Sheet: Figure5
Figure 5(a)	Control (20 Hz)								D-AP5 (20 Hz)
Train #	#1	#2	#3	#4	#5	Mean	SEM		#1	#2	#3	#4	#5	Mean	SEM
1	1	1	1	1	1	1	0		1	1	1	1	1	1	0
2	0.990373	0.950662	0.965206	0.999712	1.0088	0.982951	0.0108667		0.969376	0.977605	0.975555	0.986952	0.984494	0.978796	0.00267016
3	0.951481	0.972133	0.965919	1.00383	1.00559	0.979789	0.0107137		0.934215	0.939091	0.984813	0.957941	1.02312	0.967837	0.0138866
4	0.926838	0.926756	0.963332	0.996312	1.02501	0.96765	0.0193241		0.903591	0.940962	0.955829	0.947253	1.0324	0.956006	0.0178142
5	0.93993	0.92508	0.956105	0.971082	1.00028	0.958495	0.0129833		0.905104	0.936692	0.97324	0.978761	0.998067	0.958373	0.0140407
6	0.907585	0.928382	0.947629	0.982987	1.00992	0.955301	0.0184532		0.858979	0.897364	0.939067	0.967519	1.02312	0.93721	0.0239128
7	0.90412	0.914421	0.955394	0.976898	0.981555	0.946478	0.0159014		0.87826	0.899763	0.945925	1.01984	0.978265	0.944411	0.0217187
8	0.87139	0.913965	0.948255	0.967539	0.991332	0.938496	0.0210183		0.846881	0.913192	0.951016	0.963912	0.989339	0.932868	0.0209275
9	0.839429	0.929954	0.957356	0.961445	1.00629	0.938894	0.0277167		0.866163	0.917485	0.954166	0.986393	0.998898	0.944621	0.0204188
10	0.881787	0.948378	0.947006	0.990502	0.979042	0.949343	0.0189028		0.865028	0.918107	0.970925	0.985979	1.00734	0.949476	0.0217586
11	0.855603	0.911946	0.935227	0.963711	0.980154	0.929328	0.0218379		0.852931	0.925445	0.940733	0.980981	0.986159	0.93725	0.0203239
12	0.848286	0.929854	0.935496	0.97491	1.00014	0.937737	0.0258311		0.866163	0.921825	0.949997	0.968073	1.00623	0.942458	0.0198449
13	0.849826	0.943809	0.942989	0.97066	0.95556	0.932569	0.0212847		0.834027	0.922425	0.951387	0.961274	0.996956	0.933214	0.0232496
14	0.853292	0.921389	0.934961	0.965411	0.997344	0.93448	0.0241575		0.847259	0.917149	0.933605	0.961274	0.990863	0.93003	0.0204474
15	0.815171	0.924928	0.937279	0.960028	0.973867	0.922255	0.0280985		0.851418	0.922425	0.937495	0.986675	1.00623	0.940848	0.0229309
16	0.815171	0.924928	0.937279	0.960028	0.973867	0.922255	0.0280985		0.851418	0.908516	0.937495	0.986675	1.00623	0.938066	0.0234448
17	0.824798	0.9365	0.946024	0.981853	0.985324	0.9349	0.0291513		0.832892	0.908516	0.925642	0.968765	0.986848	0.924533	0.022753
18	0.783596	0.913454	0.917741	0.949536	0.943402	0.901546	0.0303077		0.838941	0.909954	0.927773	0.969597	0.981037	0.92546	0.0213543
19	0.797073	0.913454	0.934604	0.982708	0.991474	0.923863	0.0348807		0.828355	0.929618	0.923143	0.988062	0.981173	0.93007	0.0241784
20	0.787832	0.957766	0.945398	0.979443	1.00531	0.93515	0.0382123		0.817769	0.94113	0.93416	0.994306	1.01689	0.940852	0.0291756
21	0.788602	0.937825	0.922915	0.974626	0.971074	0.919008	0.0340436		0.792438	0.933815	0.957404	0.980426	0.984911	0.929799	0.0300277
22	0.794378	0.911832	0.94379	0.964417	0.990915	0.921067	0.0342124		0.805292	0.922784	0.958979	0.96419	0.998344	0.929918	0.0282107
23	0.78013	0.92894	0.932104	0.970376	0.993008	0.920912	0.0371845		0.773913	0.934294	0.945272	0.991391	0.996402	0.928255	0.0342145
24	0.795148	0.926907	0.924968	1.00623	0.958774	0.922406	0.0350508		0.742155	0.929018	0.93768	0.993055	0.988232	0.918028	0.038728
25	0.74663	0.930206	0.911317	0.975616	0.992312	0.911216	0.043688		0.783365	0.933696	0.937404	0.999163	0.988785	0.928483	0.0326224
26	0.804389	0.928332	0.942814	0.988518	0.983932	0.929597	0.0333747		0.766729	0.934175	0.932498	0.9832	1.00513	0.924346	0.035353
27	0.752406	0.916857	0.950751	0.974343	1.00125	0.919122	0.043929		0.771267	0.931298	0.947405	0.972512	1.01412	0.927321	0.0350249
28	0.778976	0.935688	0.949857	0.982847	1.0014	0.929753	0.0394493		0.744423	0.922929	0.943236	0.999441	1.0115	0.924305	0.0405169
29	0.795148	0.910507	0.963776	0.978593	1.01509	0.932623	0.038258		0.779583	0.93396	0.968142	0.99472	1.0133	0.93794	0.0353085
30	0.758952	0.936752	0.958601	1.01162	0.992454	0.931676	0.0450941		0.738752	0.938755	0.956384	0.966686	0.982697	0.916655	0.03807
SS (26-30)	0.777974	0.925627	0.95316	0.987185	0.998826				0.760151	0.932223	0.949533	0.983312	1.00535
Normality Test (Shapiro-Wilk)			Passed	(P = 0.280)
Treatment Name	N	Missing	Mean	Std Dev	SEM
Control	5	0	0.929	0.089	0.0398
D-AP5	5	0	0.926	0.0971	0.0434
Difference	5	0	0.00244	0.01	0.00448
t = 0.544 with 4 degrees of freedom.
95 percent two-tailed confidence interval for difference of means: -0.0100 to 0.0149
Two-tailed P-value = 0.615
Figure 5(b)	Control (200 Hz)								D-AP5 (200 Hz)
Train #	#1	#2	#3	#4	#5	Mean	SEM		#1	#2	#3	#4	#5	Mean	SEM
1	1	1	1	1	1	0.999999	0		1	1	1	1	1	1	0
2	1.07722	1.08915	1.04197	1.05109	1.06208	1.0643	0.0085511		1.09252	1.07234	1.03331	1.04144	1.09286	1.06649	0.0125208
3	1.1421	1.13209	1.08972	1.09519	1.09131	1.11008	0.0111775		1.12702	1.11695	1.11708	1.04332	1.11898	1.10467	0.0154477
4	1.1586	1.14896	1.17907	1.11616	1.10189	1.14094	0.0140876		1.16669	1.14042	1.17375	1.05877	1.12029	1.13198	0.0206361
5	1.18055	1.16488	1.1496	1.1573	1.10923	1.15231	0.0119245		1.16152	1.18619	1.21999	1.10859	1.1389	1.16304	0.0191422
6	1.17414	1.18923	1.13579	1.13014	1.12426	1.15071	0.0129948		1.18818	1.19511	1.20582	1.11119	1.14205	1.16847	0.017989
7	1.18808	1.21607	1.16266	1.17451	1.12499	1.17326	0.0149939		1.18975	1.17223	1.21601	1.11899	1.15135	1.16966	0.0165243
8	1.17158	1.20725	1.16322	1.15596	1.10815	1.16123	0.0159283		1.17721	1.15865	1.22844	1.1187	1.15232	1.16706	0.0180231
9	1.2089	1.20667	1.17403	1.20489	1.09395	1.17769	0.0218856		1.1852	1.18406	1.2262	1.13935	1.14539	1.17604	0.0157316
10	1.19513	1.21146	1.19381	1.18123	1.10357	1.17704	0.0189844		1.18834	1.20442	1.21054	1.13357	1.14588	1.17655	0.0155868
11	1.19513	1.17427	1.14848	1.18204	1.10682	1.16135	0.0156123		1.18912	1.17397	1.23639	1.14065	1.15261	1.17855	0.0167143
12	1.19737	1.21012	1.1634	1.17989	1.11392	1.17294	0.0167359		1.18724	1.16893	1.21626	1.13574	1.16342	1.17432	0.013345
13	1.16341	1.17964	1.21544	1.16806	1.09299	1.16391	0.0199377		1.2081	1.16544	1.26373	1.17487	1.15426	1.19328	0.0197736
14	1.17991	1.22661	1.19269	1.23313	1.12294	1.19106	0.0197486		1.18755	1.17998	1.20731	1.17993	1.1626	1.18347	0.00722935
15	1.2009	1.162	1.17982	1.22372	1.08517	1.17032	0.0236601		1.21202	1.17533	1.20134	1.17271	1.16569	1.18542	0.00898209
16	1.18488	1.17849	1.22533	1.18553	1.10213	1.17527	0.0200791		1.21155	1.15458	1.24484	1.19206	1.16313	1.19323	0.0164328
17	1.19369	1.16334	1.21041	1.22022	1.09359	1.17625	0.0228074		1.21217	1.19608	1.21054	1.1844	1.17747	1.19613	0.00689409
18	1.19033	1.21549	1.18411	1.21296	1.09395	1.17937	0.0222167		1.21029	1.173	1.22073	1.18903	1.16628	1.19187	0.0104674
19	1.18407	1.2061	1.1731	1.22022	1.09575	1.17585	0.0216497		1.17956	1.19492	1.24236	1.19033	1.15552	1.19254	0.0141975
20	1.18247	1.19421	1.19157	1.23017	1.0877	1.17722	0.0238119		1.23945	1.15981	1.22744	1.18845	1.1689	1.19681	0.0157712
21	1.16533	1.20265	1.25257	1.2334	1.09936	1.19066	0.0271835		1.21876	1.16078	1.21253	1.19379	1.15838	1.18885	0.0126411
22	1.17526	1.19402	1.21041	1.18231	1.09106	1.17061	0.0207582		1.21029	1.15089	1.23117	1.16607	1.16371	1.18442	0.0154026
23	1.19353	1.15414	1.18411	1.21538	1.07807	1.16505	0.0238652		1.21171	1.14197	1.2252	1.15162	1.15392	1.17688	0.0172218
24	1.19497	1.16871	1.18803	1.2092	1.08938	1.17006	0.0211967		1.1943	1.12995	1.22968	1.1587	1.18935	1.18039	0.0169087
25	1.19593	1.16392	1.21302	1.22452	1.09708	1.17889	0.0228636		1.18316	1.15322	1.26075	1.16043	1.16623	1.18476	0.0196305
26	1.1852	1.18213	1.19194	1.19629	1.09432	1.16997	0.0190773		1.19257	1.14139	1.22869	1.1857	1.18057	1.18578	0.0139369
27	1.19625	1.19804	1.18523	1.22399	1.09058	1.17882	0.0229567		1.19806	1.15031	1.25379	1.16881	1.17461	1.18912	0.0178766
28	1.16533	1.17178	1.19194	1.21672	1.07458	1.16407	0.0241022		1.19524	1.14178	1.21974	1.16607	1.1686	1.17828	0.013382
29	1.18424	1.15491	1.19586	1.21215	1.11043	1.17152	0.0179063		1.2128	1.1602	1.22446	1.18643	1.18101	1.19298	0.0114988
30	1.18599	1.14475	1.20612	1.23393	1.06749	1.16766	0.0289542		1.17736	1.14042	1.27641	1.16404	1.16633	1.18491	0.0236535
SS (26-30)	1.1834	1.17032	1.19422	1.21662	1.08748				1.1952	1.14682	1.24062	1.17421	1.17423
Normality Test (Shapiro-Wilk)			Passed	(P = 0.851)
Treatment Name	N	Missing	Mean	Std Dev	SEM
Control	5	0	1.17	0.0494	0.0221
D-AP5	5	0	1.186	0.0349	0.0156
Difference	5	0	-0.0158	0.0522	0.0234
t = -0.677 with 4 degrees of freedom.
95 percent two-tailed confidence interval for difference of means: -0.0807 to 0.0491
Two-tailed P-value = 0.536
Figure 5(c)	TBOA (20 Hz)										TBOA + D-AP5 (20 Hz)
Train #	#1	#2	#3	#4	#5	#6	#7	Mean	SEM		#1	#2	#3	#4	#5	#6	#7	Mean	SEM
1	1	1	1	1	1	1	1	0.999999	0		1	1	1	1	1	1	1	1	0
2	0.989884	1.01523	0.989685	0.916934	1.00771	0.964381	0.970908	0.979246	0.0124403		0.994272	1.01376	0.99475	0.936368	1.02313	0.969993	0.983316	0.987942	0.0109054
3	0.974645	1.00843	0.974063	0.873278	0.987674	0.951274	0.960758	0.961446	0.0162614		0.994805	1.00198	0.984457	0.877066	1.00892	0.958705	0.969344	0.970754	0.0169892
4	0.966369	0.983433	0.960552	0.834271	0.977964	0.927222	0.941616	0.941632	0.019378		0.980818	0.994673	0.97499	0.851684	1.00226	0.936028	0.948159	0.955517	0.0194893
5	0.968142	0.970093	0.954146	0.804651	0.964682	0.926319	0.932596	0.931519	0.0221277		0.973891	0.984195	0.967398	0.83672	1.01122	0.936893	0.955411	0.952247	0.0211509
6	0.948962	0.960824	0.941079	0.775341	0.954654	0.908322	0.918288	0.915353	0.0244292		0.956174	0.978756	0.969985	0.822311	0.984249	0.918761	0.93901	0.938464	0.021217
7	0.950933	0.947772	0.936297	0.780944	0.951437	0.900976	0.909886	0.911178	0.0230103		0.965233	0.97046	0.957436	0.815163	0.974115	0.910466	0.934273	0.932449	0.0213378
8	0.940686	0.932173	0.930244	0.772078	0.940696	0.898277	0.895531	0.901384	0.0226962		0.953777	0.959915	0.952016	0.820016	0.992077	0.910482	0.927194	0.930782	0.0208622
9	0.939044	0.929697	0.922199	0.772878	0.92248	0.895673	0.89124	0.896173	0.021579		0.946184	0.958033	0.952358	0.815811	0.980504	0.904293	0.921932	0.925588	0.0205444
10	0.944036	0.924306	0.91997	0.742306	0.932975	0.883092	0.891988	0.891239	0.026139		0.944186	0.957468	0.949572	0.813529	0.966964	0.894472	0.920789	0.920997	0.0201484
11	0.938518	0.927675	0.919299	0.721215	0.930594	0.888157	0.882849	0.886901	0.0287664		0.948049	0.954772	0.95021	0.821514	0.94751	0.898451	0.917213	0.919674	0.0181503
12	0.940817	0.914785	0.913123	0.748402	0.922321	0.892821	0.881796	0.887723	0.0243316		0.932996	0.947337	0.94499	0.816685	0.950388	0.902926	0.913466	0.915541	0.0178174
13	0.937401	0.914826	0.909474	0.719922	0.915729	0.885178	0.881155	0.880526	0.0277334		0.940855	0.946991	0.946238	0.812762	0.939408	0.8973	0.916893	0.91435	0.0182769
14	0.938584	0.903396	0.914814	0.723925	0.925488	0.88517	0.880876	0.88175	0.0274409		0.942987	0.939858	0.945521	0.821253	0.949383	0.896019	0.905669	0.914384	0.017422
15	0.942328	0.898166	0.904238	0.708377	0.921044	0.885195	0.874969	0.876331	0.0292361		0.95724	0.936703	0.944261	0.823702	0.949266	0.896623	0.914662	0.917494	0.0175358
16	0.937139	0.896391	0.901863	0.719122	0.912022	0.888248	0.876755	0.875934	0.027116		0.92567	0.93415	0.943324	0.808055	0.951234	0.896286	0.910918	0.909948	0.0184011
17	0.937533	0.895867	0.903071	0.719614	0.907259	0.893981	0.870822	0.87545	0.0270342		0.935794	0.934003	0.942957	0.813854	0.940761	0.903832	0.91795	0.912736	0.0172977
18	0.926695	0.892747	0.912406	0.704897	0.920847	0.884577	0.863936	0.872301	0.0291084		0.929932	0.934571	0.945105	0.80419	0.953011	0.894713	0.914312	0.910834	0.0192271
19	0.94016	0.888277	0.90471	0.710562	0.913642	0.883086	0.879056	0.874213	0.0284166		0.922339	0.926726	0.935972	0.817394	0.947711	0.892545	0.909773	0.907494	0.01645
20	0.941277	0.887893	0.903885	0.691381	0.908437	0.883384	0.868874	0.869305	0.0309023		0.924737	0.928353	0.936847	0.809458	0.934393	0.893522	0.899271	0.903797	0.0169704
21	0.935102	0.883385	0.902666	0.687317	0.908081	0.882902	0.867681	0.866734	0.0310165		0.919808	0.926187	0.940129	0.812317	0.939153	0.89448	0.909669	0.905963	0.0167508
22	0.937073	0.889598	0.905618	0.707668	0.906535	0.88396	0.858966	0.869917	0.0285167		0.930865	0.93059	0.946361	0.811985	0.9358	0.892053	0.905045	0.907528	0.0174287
23	0.923476	0.876451	0.905915	0.723524	0.900311	0.880565	0.860202	0.867206	0.0252219		0.930998	0.921286	0.933819	0.810893	0.924651	0.890351	0.898333	0.901476	0.0163197
24	0.918681	0.885466	0.899322	0.710008	0.904116	0.885613	0.871642	0.867836	0.0269231		0.928067	0.926114	0.937128	0.810982	0.943903	0.895864	0.900501	0.90608	0.017223
25	0.930176	0.875745	0.904549	0.689996	0.910511	0.878896	0.868465	0.865477	0.0304055		0.933795	0.919962	0.931125	0.814346	0.92409	0.888054	0.899824	0.9016	0.0158498
26	0.916908	0.877706	0.89654	0.683038	0.90975	0.883188	0.864972	0.861729	0.030558		0.928867	0.922968	0.933316	0.803629	0.935377	0.893136	0.899824	0.902445	0.0176034
27	0.919075	0.872224	0.893478	0.69837	0.904104	0.879244	0.865525	0.861717	0.0281195		0.928467	0.917559	0.936842	0.818108	0.914442	0.889657	0.902022	0.901014	0.0150355
28	0.926629	0.867808	0.901017	0.704066	0.919743	0.888844	0.862076	0.867169	0.0286788		0.927535	0.916485	0.943244	0.815672	0.93616	0.898624	0.893418	0.904448	0.0163485
29	0.924593	0.868654	0.901607	0.701111	0.909345	0.881765	0.858004	0.863583	0.0284718		0.921673	0.91427	0.939921	0.813362	0.942221	0.891472	0.910075	0.904713	0.0166007
30	0.913426	0.868303	0.90234	0.715858	0.908818	0.879033	0.858983	0.863823	0.025883		0.929666	0.914713	0.934393	0.811149	0.943744	0.889813	0.903393	0.903839	0.016973
SS (26-30)	0.920126	0.870939	0.898996	0.700489	0.910352	0.882415	0.861912				0.927241	0.917199	0.937543	0.812384	0.934389	0.89254	0.901746
Normality Test (Shapiro-Wilk)			Passed	(P = 0.076)
Treatment Name	N	Missing	Mean	Std Dev	SEM
TBOA	7	0	0.864	0.0749	0.0283
TBOA+AP5	7	0	0.903	0.0434	0.0164
Difference	7	0	-0.0397	0.0352	0.0133
t = -2.982 with 6 degrees of freedom.
95 percent two-tailed confidence interval for difference of means: -0.0723 to -0.00712
Two-tailed P-value = 0.0246

## Sheet: Figure6
Figure 6(c)		NMDA concentration (mM)
EPSC inhibition (%)	#	5	20	50	200	500	1000	2000	5000
	1	0.7	3.8	12.5	23.8
	2	1.9	6.6	7.7	23.4	36.3	37
	3	1.1	1.3	7.1	10.6	28.5	28
	4	0.2	5.7	19.1	29.3	31.1	37.3
	5					30.3	34
	6					30.3
	7					34.4
	8					40.1
	9					32.2
	10							28.5	30.1
	11							35.6	38.2
	12							39.4	40.5
	13							34	33.3
	Mean	0.975	4.35	11.6	21.775	32.9	34.075	34.375	35.525
	SEM	0.359108	1.17225	2.77669	3.96072	1.44462	2.15769	2.26214	2.35031
Figure 6(d)	#	Control	NMDA	% Increase
Paired Pulse Ratio	1	0.725	0.986	36
(PPR)	2	0.799	1.008	26.1577
	3	0.526	0.732	39.1635
	4	0.98	1.176	20
	5	0.77	1.001	30
	6	0.82	1.041	26.9512
	7	1.018	1.251	22.888
	Mean			28.7372
	SEM			2.59783
Normality Test (Shapiro-Wilk)			Passed	(P = 0.476)
Group Name	N	Missing	Mean	Std Dev	SEM
Control	7	0	1.028	0.164	0.0622
t = 16.534 with 6 degrees of freedom.
95 percent two-tailed confidence interval for the population mean: 0.876 to 1.180
Two-tailed P-value = 0.00000312
Figure 6(e),(f)
EPSC amplitude (nA)	#	Control E1	Control E2	Control PPR	D-AP5 E1	D-AP5 E2	D-AP5 PPR
	1	1.03692	0.8359	0.806138	1.09688	0.901006	0.821427
	2	4.78742	2.16351	0.451915	4.79566	2.0041	0.417899
	3	1.47024	1.21949	0.82945	1.43802	1.14605	0.796964
	4	3.77846	1.83699	0.486174	3.71781	1.7567	0.472509
	Mean	2.76826	1.51397	0.643419	2.76209	1.45196	0.6272
	SEM	0.90277	0.29899	0.10103	0.893257	0.257367	0.105783
1st EPSC (E1) amplitude
Normality Test (Shapiro-Wilk)			Passed	(P = 0.880)
Treatment Name	N	Missing	Mean	Std Dev	SEM
Control	4	0	2.768	1.806	0.903
D-AP5	4	0	2.762	1.787	0.893
Difference	4	0	0.00617	0.0524	0.0262
t = 0.236 with 3 degrees of freedom.
95 percent two-tailed confidence interval for difference of means: -0.0772 to 0.0895
Two-tailed P-value = 0.829
PPR
Normality Test (Shapiro-Wilk)	Passed	(P = 0.286)
Treatment Name	N	Missing	Mean	Std Dev	SEM
Control	4	0	0.643	0.202	0.101
D-AP5	4	0	0.627	0.212	0.106
Difference	4	0	0.0162	0.023	0.0115
t = 1.413 with 3 degrees of freedom.
95 percent two-tailed confidence interval for difference of means: -0.0203 to 0.0527
Two-tailed P-value = 0.252
